# Supplementary material for: Nuclei multiplexing with barcoded antibodies for single-nucleus genomics
Source: Nat Commun. 2019 Jul 2;10:2907. doi: 10.1038/s41467-019-10756-2 (PMC6606589; doi:10.1038/s41467-019-10756-2)
Supplement: Supplementary file 2 — Supplementary Data 1 [file 41467_2019_10756_MOESM2_ESM.xlsx]

## Sheet: Human samples
Sample ID	sex	age at death	RIN	PMI	In Figures	hashtag	Barcode	Experiment ID	HTO proportion
S01	F	85.9	8.27	6.25	1, 2E&F, S1, S2, S4	TotalSeq-A0451	TTCCTGCCATTACTA	1	0.2
S02	M	78.7	7.44	7	1, 2E&F, S1, S2, S4	TotalSeq-A0452	CCGTACCTCATTGTT	1	0.2
S03	F	95.2	7.47	5.33	1, 2E&F, S1, S2, S4	TotalSeq-A0453	GGTAGATGTCCTCAG	1	0.2
S04	M	86.5	8.08	7	1, 2E&F, S1, S2, S4	TotalSeq-A0454	TGGTGTCATTCTTGA	1	0.2
S05	F	91.2	7.57	5	1, 2E&F, S1, S2, S4	TotalSeq-A0455	ATGATGAACAGCCAG	1	0.2
S06	M	96.5	7.98	3.08	1, 2E&F, S1, S2, S4	TotalSeq-A0456	CTCGAACGCTTATCG	1	0.2
S07	F	94	7.39	4.42	1, 2E&F, S1, S2, S4	TotalSeq-A0458	TGACGCCGTTGTTGT	1	0.2
S08	M	85.8	8.41	1.5	1, 2E&F, S1, S2, S4	TotalSeq-A0459	GCCTAGTATGATCCA	1	0.2
S21	F	86.7	8.3038	1.58333	2C	TotalSeq-A0455	ATGATGAACAGCCAG	3	0.2
S22	F	80.9	7.05983	1.75	2C	TotalSeq-A0456	CTCGAACGCTTATCG	3	0.2
S23	M	83.7	7.54362	4.25	2C	TotalSeq-A0457	CTTATCACCGCTCAA	3	0.2
S24	M	84.7	6.43675	11	2C	TotalSeq-A0458	TGACGCCGTTGTTGT	3	0.2
S25	F	92.3	8.46	2.5	2G-J, S3	TotalSeq-A0451	TTCCTGCCATTACTA	4	0.1
S26	M	85.2	8.46	2.33	2G-J, S3	TotalSeq-A0452	CCGTACCTCATTGTT	4	0.1
S27	F	92.2	8.34	3.08	2G-J, S3	TotalSeq-A0453	GGTAGATGTCCTCAG	4	0.1
S28	M	76.3	8.29	2.5	2G-J, S3	TotalSeq-A0454	TGGTGTCATTCTTGA	4	0.1
S29	F	93	7.61	4.72	2G-J, S3	TotalSeq-A0455	ATGATGAACAGCCAG	4	0.1
S30	M	85.4	7.62	7.42	2G-J, S3	TotalSeq-A0456	CTCGAACGCTTATCG	4	0.1
S31	F	89.3	7.39	6.75	2G-J, S3	TotalSeq-A0458	TGACGCCGTTGTTGT	4	0.1
S32	M	90.7	8.04	9.58	2G-J, S3	TotalSeq-A0459	GCCTAGTATGATCCA	4	0.1

## Sheet: Mouse samples
Sample ID	Mice	sex	In Figures	hashtag	Barcode	Experiment	HTO proportion
S09	C57BL/6J	Female	2B	TotalSeq-A0451	TTCCTGCCATTACTA	2	0.2
S10	C57BL/6J	Female	2B	TotalSeq-A0452	CCGTACCTCATTGTT	2	0.2
S11	C57BL/6J	Female	2B	TotalSeq-A0453	GGTAGATGTCCTCAG	2	0.2
S12	C57BL/6J	Female	2B	TotalSeq-A0454	TGGTGTCATTCTTGA	2	0.2
S13	C57BL/6J	Male	2B	TotalSeq-A0455	ATGATGAACAGCCAG	2	0.2
S14	C57BL/6J	Male	2B	TotalSeq-A0456	CTCGAACGCTTATCG	2	0.2
S15	C57BL/6J	Male	2B	TotalSeq-A0457	CTTATCACCGCTCAA	2	0.2
S16	C57BL/6J	Male	2B	TotalSeq-A0458	TGACGCCGTTGTTGT	2	0.2
S17	C57BL/6J	Female	2C	TotalSeq-A0451	TTCCTGCCATTACTA	3	0.2
S18	C57BL/6J	Female	2C	TotalSeq-A0452	CCGTACCTCATTGTT	3	0.2
S19	C57BL/6J	Male	2C	TotalSeq-A0453	GGTAGATGTCCTCAG	3	0.2
S20	C57BL/6J	Male	2C	TotalSeq-A0454	TGGTGTCATTCTTGA	3	0.2

## Sheet: snRNA-Seq stats
Experiment	Staining Buffer	nuclei loading concentration per ul	RNA sequencing saturation	RNA reads	HTO reads	Number of nuclei passing QC (no low-quality cluster removal)	Mean # of UMI	Median # of UMI	Mean # of gene	Median # of gene
1	ST-SB	500	0.662	110049036	33223562	2572	4177.31	2823.5	2225.42	1774
1	PBS-SB	500	0.754	125613512	44950404	3926	3251.88	2120	1804.68	1386
1	NA-control	500	0.637	127801347	N/A	3870	3414.72	2139	1845.37	1374.5
2	PBS-SB	500	0.715	98092995	8955178	3402	3539.32	3122.5	1704.32	1666
3	PBS-SB	500	0.898	175342784	47280611	2945	1494	910	872	633
4	ST-SB	500	0.701	99299780	4457537	3620	3435.27	2094.5	1727.64	1312.5
4	ST-SB	1500	0.693	265892134	19212644	11030	3197.48	1955	1651.92	1253
4	ST-SB	3000	0.746	482842303	32782970	19377	2687.52	1648	1522.46	1139
4	ST-SB	4500	0.769	848535132	57626547	28092	3071.48	2047	1665.83	1353

## Sheet: Nuclei_yield_hashing
Sample ID	pre-hashing nuclei concentration [nuclei/ml]	post-hashing nuclei concentration [nuclei/ml]	% of nuclei retained after hashing
S01	7110000	2150000	0.302391
S02	10100000	4220000	0.417822
S03	9390000	1720000	0.183174
S04	7040000	1140000	0.161932
S05	9480000	1720000	0.181435
S06	9030000	3770000	0.417497
S07	9410000	1820000	0.193411
S08	5480000	1030000	0.187956
S25	8440000	4760000	0.563981
S26	9730000	4850000	0.498458
S27	21100000	9890000	0.46872
S28	18300000	4230000	0.231148
S29	15800000	5180000	0.327848
S30	17800000	6270000	0.352247
S31	15900000	5070000	0.318868
S32	13800000	5570000	0.403623
