# Supplementary material for: Nuclei multiplexing with barcoded antibodies for single-nucleus genomics
Source: Nat Commun. 2019 Jul 2;10:2907. doi: 10.1038/s41467-019-10756-2 (PMC6606589; doi:10.1038/s41467-019-10756-2)
Supplement: Supplementary file 3 — Supplementary Data 2 [file 41467_2019_10756_MOESM3_ESM.xlsx]

## Sheet: droplet assignments
Method	Singlet	Multiplet	Unassigned	Total	Multiplet rate = Multiplet / Total * 100%
demuxEM	2435	69	5	2509	0.027501
demuxlet	2446	53	10	2509	0.021124
Seurat	2327	162	20	2509	0.0645676
