# Supplementary material for: Nuclei multiplexing with barcoded antibodies for single-nucleus genomics
Source: Nat Commun. 2019 Jul 2;10:2907. doi: 10.1038/s41467-019-10756-2 (PMC6606589; doi:10.1038/s41467-019-10756-2)
Supplement: Supplementary file 5 — Supplementary Data 4 [file 41467_2019_10756_MOESM5_ESM.xlsx]

## Sheet: DE_genes_summary
Cell type	Number of DE genes between hashed and control	Number of DE genes between control nuclei of the same cell type and all other control nuclei	Percentage of column 2 over column 3
Astrocyte	62	7660	0.0081
Endothelial cell	3	9616	0.0003
GABAergic neuron	10	3489	0.0029
Glutamatergic neuron	111	19396	0.0057
Microglia	143	8078	0.0177
OPC	1	2186	0.0005
Oligodendrocyte	17	17307	0.001

## Sheet: Astrocyte, up
index	log_fc	mwu_U	mwu_pval	mwu_qval
ELMO1	0.653364	87525	3.11069e-09	4.34673e-05
VSTM2B	0.192636	79386	6.12944e-09	5.70998e-05
ST18	0.62438	85648.5	8.46523e-09	5.91444e-05
LSAMP-AS1	0.777759	89899	6.65095e-07	0.00371748
CHN2	0.43039	83833.5	8.57243e-07	0.0039929
RAB30	0.568237	86650	1.36234e-06	0.00543903
RP11-381K20.2	0.374871	82613.5	1.56248e-06	0.00545835
LINC00486	0.0642426	89812.5	1.84981e-06	0.00574409
MIR219A2	0.265054	80461	2.09639e-06	0.00585879
RP11-298D21.1	0.19226	79307	2.6896e-06	0.00683331
SLC24A2	0.525288	84246	7.70039e-06	0.0172428
CCDC62	0.557799	86117	8.02078e-06	0.0172428
RP4-794H19.1	0.159199	78531	1.01306e-05	0.0188746
MAN2A1	0.550358	85910.5	1.00765e-05	0.0188746
BMS1	0.337826	82166	1.25402e-05	0.0206153
UBE2J2	0.269384	80878	1.23398e-05	0.0206153
RHOU	0.231403	80079	1.46077e-05	0.0214864
CTD-2287O16.5	0.186192	78804	1.40701e-05	0.0214864
RAB3GAP1	0.503604	85178	1.69945e-05	0.0237473
MON2	0.541382	85856.5	1.9496e-05	0.0247661
FIG4	0.272436	80790.5	1.90366e-05	0.0247661
ANO4	0.348068	82342	2.57755e-05	0.0288139
SLCO3A1	0.368287	82642	2.50725e-05	0.0288139
CTNNA3	0.571349	86608.5	2.55152e-05	0.0288139
KLHL42	0.333681	82037.5	2.79568e-05	0.0289374
GK5	0.327355	81637	2.79569e-05	0.0289374
CREB5	0.445857	83959	2.97008e-05	0.029598
EDIL3	0.445605	83428	3.17722e-05	0.029598
B4GALT6	0.232405	80239.5	3.12881e-05	0.029598
DOCK5	0.509749	85210.5	3.8407e-05	0.0338061
ENO4	0.282987	81322.5	3.87088e-05	0.0338061
MDGA2	0.471185	84236	4.05971e-05	0.0343808
KIAA0196	0.277018	80854.5	4.59965e-05	0.0375768
LGR5	0.208965	79287	4.70601e-05	0.0375768
LRRC4C	0.669969	87109.5	5.26032e-05	0.0380424
LINC00320	0.22599	79606	5.26729e-05	0.0380424
TMEM144	0.49184	84167	5.30881e-05	0.0380424
PEX5L	0.475173	84067.5	5.15523e-05	0.0380424
PDS5B	0.46852	84362	6.09339e-05	0.0423527
CCP110	0.311357	81745.5	6.21341e-05	0.0423527
AURKAIP1	0.21617	79651	6.56537e-05	0.0426703
C10orf90	0.402796	83152.5	6.45776e-05	0.0426703
VLDLR-AS1	0.191598	79308	6.76973e-05	0.0429985
PCDH9	0.137477	87271.5	7.22186e-05	0.0435013
CLASP2	0.531857	87004.5	7.57834e-05	0.0441233
ASIC2	0.391839	82907.5	7.90166e-05	0.0450669
PPP6C	0.305267	81690.5	8.25514e-05	0.0452365
CTD-2113L7.1	0.316746	81467.5	8.10959e-05	0.0452365
RAB5A	0.31792	81787	8.83941e-05	0.0452556
YTHDC2	0.366027	82764.5	9.08881e-05	0.0452556
GLS	0.334386	81842	8.97191e-05	0.0452556
PSEN1	0.356283	82621	8.51964e-05	0.0452556
RP11-160H12.2	0.398209	82829.5	9.23023e-05	0.0452556
C3orf49	0.15118	78259	8.64514e-05	0.0452556
RP11-274B18.4	0.157601	78370.5	0.000101358	0.0472108
CYP27A1	0.337584	81699	0.00010068	0.0472108
RP5-832C2.5	0.115428	77149.5	9.92742e-05	0.0472108
TTLL7	0.4509	83168.5	0.000105603	0.0483816
CSMD3	0.372461	82598.5	0.000109343	0.0492874

## Sheet: Astrocyte, down
index	log_fc	mwu_U	mwu_pval	mwu_qval
MALAT1	-0.382364	48075	5.46207e-17	1.52648e-12
NTM	-0.162872	62054.5	7.08791e-05	0.0435013
MT-ND3	-0.512022	62128	7.31585e-05	0.0435013

## Sheet: Endothelial cell, up
index	log_fc	mwu_U	mwu_pval	mwu_qval
CHRM3	0.966582	15876.5	4.21883e-06	0.0453078
KCNQ5	1.32014	16429	3.62768e-06	0.0453078
RIMS2	1.19196	16400.5	4.86362e-06	0.0453078

## Sheet: Endothelial cell, down
index	log_fc	mwu_U	mwu_pval	mwu_qval

## Sheet: GABAergic neuron, up
index	log_fc	mwu_U	mwu_pval	mwu_qval
RALYL	0.712255	84400.5	1.37191e-05	0.0383407

## Sheet: GABAergic neuron, down
index	log_fc	mwu_U	mwu_pval	mwu_qval
MALAT1	-0.338611	41207.5	2.3403e-24	6.54045e-20
MTRNR2L1	-0.844137	56987	1.62443e-12	2.26989e-08
MT-ND3	-0.699727	55592	4.85247e-08	0.00045204
CD163L1	-0.515399	61527	8.70224e-08	0.000608004
MT-ND2	-0.760972	57898	1.23208e-07	0.000688656
MT-CO2	-0.766235	57712	8.87888e-07	0.00413563
MPHOSPH8	-0.656042	59046	4.77943e-06	0.0190815
MT-ND1	-0.670172	59101.5	7.22408e-06	0.0252364
MTRNR2L8	-0.507981	62228	1.00073e-05	0.0310748

## Sheet: Glutamatergic neuron, up
index	log_fc	mwu_U	mwu_pval	mwu_qval
LINC00486	0.073037	807033	7.1146e-29	9.94159e-25
LSAMP-AS1	0.391115	718500	2.12361e-10	3.95656e-07
RP1-17K7.2	0.183568	672061	8.56938e-10	1.40876e-06
LINC00276	0.372229	726237	2.12909e-09	2.70463e-06
PDE5A	0.297031	717784	5.98102e-08	6.1908e-05
ATP6AP2	0.323481	705568	4.0372e-07	0.00036396
CCDC62	0.310299	706816	4.53536e-07	0.00038409
ZFY	0.167736	673873	6.41674e-07	0.000516902
BIRC6-AS2	0.33336	705732	8.25512e-07	0.000623529
FGF13	0.315739	705442	8.83328e-07	0.000649641
RP11-778J15.1	0.284621	708275	1.04384e-06	0.000729305
KRT17	0.195851	679841	1.09363e-06	0.000744314
GTF3C2	0.298574	700500	1.53412e-06	0.000974413
BMS1	0.268072	694358	1.59801e-06	0.000992438
RP11-160H12.2	0.320927	705078	2.43606e-06	0.00144852
SRSF12	0.262479	693290	3.40117e-06	0.00182478
CELA2A	0.122418	665190	4.48425e-06	0.00232077
TTTY14	0.335014	696899	7.4947e-06	0.00361128
RP11-192H23.6	0.276793	695805	1.24475e-05	0.00570278
CDC25B	0.24527	689388	1.23283e-05	0.00570278
SNRPD1	0.189465	680100	1.46795e-05	0.00661689
FOPNL	0.254957	691922	1.85525e-05	0.00810135
RP11-93H24.3	0.0998146	659563	2.01396e-05	0.00852788
RPL3	0.285602	696392	2.00858e-05	0.00852788
FGD3	0.124915	664524	2.57903e-05	0.0107576
SVIL	0.222812	685336	2.94638e-05	0.0121092
RP11-75C9.2	0.238822	687794	3.21349e-05	0.0128296
FUT10	0.182623	677666	3.84326e-05	0.0151278
GALM	0.187113	678394	3.924e-05	0.0152311
RNF111	0.267296	695424	4.23765e-05	0.0162232
LRP5	0.230365	686938	4.40575e-05	0.0166389
ST7-AS2	0.208023	683042	5.06889e-05	0.018888
GAPLINC	0.251083	690749	5.365e-05	0.0197284
P3H2	0.238446	687478	5.5746e-05	0.0199858
SLC39A12	0.175868	676540	6.31129e-05	0.0220477
TSHR	0.179508	677540	6.56989e-05	0.0225209
PIGL	0.254545	690556	6.73153e-05	0.0226658
PRDX4	0.130737	666687	7.58568e-05	0.0249408
GCNT1	0.153794	670851	7.5837e-05	0.0249408
LAMA2	0.315649	690042	8.94771e-05	0.029077
RP11-116O11.1	0.267772	691675	9.24242e-05	0.0296894
MTFR1	0.186529	677110	0.000100317	0.0315005
SAV1	0.204943	680820	0.000108526	0.0333753
BTK	0.0597555	650519	0.000118133	0.0358853
RP1-167F1.2	0.177936	676618	0.000132324	0.0397639
LINC00550	0.0730601	653177	0.000138075	0.0410509
RP11-43D2.2	0.110132	660755	0.0001439	0.0423324
MRPL27	0.131379	664199	0.000152521	0.043356
USP28	0.237432	686932	0.000153585	0.043356
BASP1	0.183679	693038	0.000159943	0.0433973
LINC00903	0.203594	680022	0.000159383	0.0433973
BAALC	0.251979	687572	0.000155431	0.0433973
FAM65B	0.230979	685846	0.000162783	0.0435186
PITPNC1	0.257882	688590	0.000163504	0.0435186
MBTD1	0.238965	687018	0.000167402	0.0441356
RP11-320M16.2	0.155402	670680	0.000181608	0.0465632
ABCC1	0.214268	683130	0.000188157	0.0475633

## Sheet: Glutamatergic neuron, down
index	log_fc	mwu_U	mwu_pval	mwu_qval
MALAT1	-0.379655	313468	4.57881e-96	1.27964e-91
MTRNR2L1	-0.563533	522819	1.23867e-23	1.1539e-19
MT-ND3	-0.413484	486266	7.03694e-22	4.91653e-18
MT-ND2	-0.664124	498198	1.71972e-21	9.61219e-18
MT-ATP6	-0.595253	504226	2.87125e-18	1.33738e-14
DHFR	-0.462733	536396	5.81291e-14	2.32076e-10
EEF1A2	-0.267651	575037	1.05187e-13	3.67458e-10
PNISR	-0.328144	522525	3.62319e-13	1.12508e-09
MT-ND4	-0.518312	531369	4.74461e-13	1.32598e-09
KAZN	-0.397393	524906	9.82204e-13	2.49542e-09
LUC7L3	-0.389706	526630	1.76709e-12	4.11541e-09
AC159540.1	-0.391269	530529	1.28882e-11	2.77066e-08
MPHOSPH8	-0.366307	535841	1.03276e-10	2.0616e-07
LL22NC03-2H8.5	-0.377168	555055	4.73568e-10	8.27176e-07
PHF11	-0.360808	550116	9.89644e-10	1.53653e-06
MT-CO2	-0.442692	542542	1.34656e-09	1.90376e-06
RPL37	-0.395003	551924	1.36241e-09	1.90376e-06
RPL38	-0.409085	550802	1.86276e-09	2.47898e-06
MT-CYB	-0.385384	555532	1.14722e-08	1.39398e-05
MTRNR2L10	-0.239621	584278	1.5034e-08	1.75065e-05
MT-ND1	-0.349281	552181	4.66795e-08	5.21821e-05
CAMK2N1	-0.368057	558370	5.37503e-08	5.77753e-05
CTC-471J1.9	-0.267527	579356	1.14512e-07	0.000114295
MTRNR2L12	-0.239976	585946	3.25688e-07	0.000313862
SLF1	-0.294155	557700	3.36985e-07	0.000313924
RP11-498M5.2	-0.18905	590325	4.53033e-07	0.00038409
MTRNR2L8	-0.267159	581342	6.47353e-07	0.000516902
RPL37A	-0.337144	562367	8.18999e-07	0.000623529
PDCD7	-0.291712	568552	1.02607e-06	0.000729305
PRRC2C	-0.300908	568528	1.11859e-06	0.000744314
AHI1	-0.252786	559716	1.1813e-06	0.000767763
AGBL4	-0.127698	561136	1.87847e-06	0.00114125
RP5-1187M17.10	-0.24317	582783	2.83537e-06	0.00165084
ZMYM3	-0.241739	584352	3.05246e-06	0.00174096
TIMM23B	-0.296426	569074	3.19155e-06	0.0017489
KTN1	-0.305231	565892	3.17702e-06	0.0017489
CHN1	-0.160919	563098	3.46059e-06	0.00182478
SNAP91	-0.207984	564752	5.65921e-06	0.0028756
CD163L1	-0.261325	578134	5.76228e-06	0.00287569
RP5-857K21.4	-0.264635	570337	7.09917e-06	0.00348071
ARF1	-0.254853	580166	1.06446e-05	0.00504211
GNAS	-0.27519	569521	1.77585e-05	0.00787772
SLC22A10	-0.304586	575120	3.20847e-05	0.0128296
BCYRN1	-0.186473	594796	5.57803e-05	0.0199858
WHSC1L1	-0.22577	573493	6.04637e-05	0.0213896
MT1E	-0.0822016	616376	6.60791e-05	0.0225209
BRD9	-0.125744	606449	9.60887e-05	0.0305158
CENPC	-0.25365	579712	0.000108675	0.0333753
ZNF780B	-0.206789	589937	0.000149762	0.043356
AC005609.16	-0.12479	607132	0.000152512	0.043356
MT-CO3	-0.232146	576420	0.000157117	0.0433973
UBQLN2	-0.133801	604935	0.000171056	0.0446775
LINC01284	-0.201335	593401	0.000179004	0.0463205
RFNG	-0.144622	602458	0.000188912	0.0475633

## Sheet: Microglia, up
index	log_fc	mwu_U	mwu_pval	mwu_qval
TMEFF2	0.846246	7344	8.74469e-09	0.000166035
CDH20	0.909068	7332	1.18821e-08	0.000166035
PHLDB1	0.563839	7033	4.61588e-08	0.00043
PLLP	0.458665	6876	1.13326e-07	0.000791777
MOG	0.533435	6945	1.95374e-07	0.000996146
ZBTB7C	0.529174	6942	2.13865e-07	0.000996146
ATP8A1	0.958228	7469	3.00332e-07	0.00119905
ANO4	0.638606	7127	4.03374e-07	0.00140914
MIR219A2	0.49139	6841	1.32228e-06	0.00410598
PPP2R3A	0.637637	7039.5	1.57168e-06	0.00439237
HEPN1	0.546176	6969	1.93254e-06	0.00490989
NCAM1	0.896823	7390	2.47819e-06	0.0057715
CTNND2	1.09704	7502	2.84966e-06	0.00612611
SF3B1	0.929488	7408	4.41571e-06	0.0088147
DCLRE1C	0.918289	7394.5	7.05938e-06	0.0103587
PHYHIPL	0.493014	6818	7.07087e-06	0.0103587
EDIL3	0.80395	7216.5	6.50473e-06	0.0103587
SPOCK3	0.93802	7438	5.93193e-06	0.0103587
IL1RAPL1	1.33124	7735	5.7657e-06	0.0103587
GRIA2	0.731862	7167	7.41312e-06	0.0103587
DAAM2	0.555213	6873	9.29283e-06	0.012367
PCSK2	0.464814	6804	1.01929e-05	0.0124292
PEX5L	0.856098	7249	1.02291e-05	0.0124292
DOCK3	1.1763	7694.5	1.35807e-05	0.0158142
PPFIA2	0.694628	7085.5	1.48153e-05	0.0165617
TFPT	0.409712	6589.5	1.68006e-05	0.0173898
PRDM16	0.274182	6589.5	1.68006e-05	0.0173898
KIRREL3	0.763252	7133	1.95673e-05	0.0184267
GLUL	0.860478	7310	1.97804e-05	0.0184267
POLR2F	0.614714	7025	1.96963e-05	0.0184267
TTLL7	0.735397	7124	2.28208e-05	0.0205734
GRM3	0.565746	6965.5	2.48053e-05	0.0216635
SORBS2	0.710826	7068	2.97618e-05	0.0237016
ENOX1	0.661373	7065	3.13594e-05	0.0237016
CCP110	0.514123	6907	2.9196e-05	0.0237016
DNER	0.536382	6909	2.80136e-05	0.0237016
KIAA1671	0.54483	6953.5	3.13794e-05	0.0237016
LRP2BP	0.352771	6652	3.31873e-05	0.0237817
WDR91	0.443042	6652	3.31873e-05	0.0237817
TMED2	0.38387	6651	3.4148e-05	0.0238584
RBX1	0.472058	6839.5	3.9088e-05	0.0257275
KLHL4	0.390899	6717.5	3.93087e-05	0.0257275
PGAP1	0.526599	6781	3.9585e-05	0.0257275
PLP1	0.731107	6953	4.94547e-05	0.0263125
TACC2	0.419602	6776	4.44597e-05	0.0263125
CDIP1	0.432507	6772	4.8764e-05	0.0263125
PCYT1B	0.385234	6771	4.99002e-05	0.0263125
PHACTR3	0.505047	6888	4.30593e-05	0.0263125
RP11-315E17.1	0.489839	6777	4.34414e-05	0.0263125
LINC01608	0.465287	6777	4.34414e-05	0.0263125
RASGRF2	0.465201	6774	4.65647e-05	0.0263125
ADAMTS6	0.372255	6711.5	4.576e-05	0.0263125
DNAJC6	0.604624	6999	4.77841e-05	0.0263125
EFR3B	0.612296	6949	5.32586e-05	0.0275633
MPDZ	0.576914	6948	5.4252e-05	0.0275669
PCDH9-AS2	0.627896	6947	5.52629e-05	0.0275792
RP11-506M12.1	0.778699	7251	5.72298e-05	0.0280597
CRK	0.724493	7167	6.33806e-05	0.0305396
PLEKHA5	0.893502	7323	6.55022e-05	0.0310269
PCDH9	1.25363	7511.5	8.8097e-05	0.0325152
PDHB	0.254956	6494	8.84712e-05	0.0325152
RP11-332H18.5	0.324072	6494	8.84712e-05	0.0325152
POLE4	0.28059	6494	8.84712e-05	0.0325152
SEMA3B	0.236303	6494	8.84712e-05	0.0325152
NTM	0.847909	7208	8.46919e-05	0.0325152
GPT2	0.272353	6494	8.84712e-05	0.0325152
SPOCK1	0.653266	7059	8.95863e-05	0.0325152
RP11-120J1.1	0.265724	6494	8.84712e-05	0.0325152
NFIB	0.545872	6877	8.63481e-05	0.0325152
THBS2	0.286907	6494	8.84712e-05	0.0325152
MYO6	0.648229	7023.5	8.77226e-05	0.0325152
PLPP5	0.289957	6494	8.84712e-05	0.0325152
RP3-525N10.2	0.224807	6494	8.84712e-05	0.0325152
PDE1C	0.553836	6926	8.11e-05	0.0325152
KLHL32	0.613629	6885	7.41432e-05	0.0325152
UNC5D	0.653357	6987	8.41985e-05	0.0325152
EFNA5	0.518841	6823	9.56154e-05	0.0342585
NEO1	0.693391	7105	9.75713e-05	0.0345168
DGKG	0.623448	7051	0.000101441	0.0353515
HIVEP2	0.607107	7012.5	0.000104718	0.0353515
MIRLET7BHG	0.50425	6818	0.000105642	0.0353515
TPT1-AS1	0.518489	6866	0.000106256	0.0353515
SNX1	0.789197	7261.5	0.000103651	0.0353515
LMBRD1	0.766519	7216	0.000111278	0.036587
NRXN3	1.01775	7326	0.000115606	0.0375679
DIP2C	0.755418	7239	0.000117024	0.0375917
PRTFDC1	0.452587	6860	0.000118866	0.0377494
FRMPD4	0.65699	7055	0.000124537	0.0391061
RUNX1T1	0.45164	6807	0.000131299	0.0402013
MAGI2	1.04146	7345	0.000137053	0.0402013
PTMA	1.12	7511.5	0.00013758	0.0402013
ADGRL3	0.81285	7175	0.000132477	0.0402013
SLC24A2	0.792038	7131	0.000132671	0.0402013
ADARB2	0.45799	6853	0.00013536	0.0402013
FIGN	0.495448	6753	0.000138095	0.0402013
DLG1	1.04875	7491	0.00014392	0.0406495
ACADVL	0.459337	6751	0.000143998	0.0406495
SNX14	0.79992	7211	0.000141609	0.0406495
ITGB8	0.364028	6624	0.00017828	0.042045
KAT2A	0.559072	6939	0.000185826	0.042045
C16orf52	0.609716	7029	0.000183357	0.042045
TF	0.392808	6623	0.000182719	0.042045
MICALL2	0.275325	6556	0.000170789	0.042045
ANAPC7	0.472246	6748	0.000153299	0.042045
LINC00320	0.353082	6623	0.000182719	0.042045
PPFIBP1	0.45723	6688	0.00016817	0.042045
RP5-1044H5.1	0.346992	6686	0.000175875	0.042045
CA2	0.271258	6560	0.000152718	0.042045
ST18	0.710331	7039	0.000158173	0.042045
SLC44A1	1.0525	7440.5	0.00015645	0.042045
FAM102A	0.292094	6557	0.000166092	0.042045
JAKMIP2	0.413563	6747	0.000156524	0.042045
LAMTOR5	0.334194	6558	0.000161516	0.042045
AC016716.2	0.316587	6627	0.000165565	0.042045
MYRF	0.408024	6684	0.000183911	0.042045
CARNS1	0.306374	6556	0.000170789	0.042045
HEPACAM	0.368256	6622	0.000187262	0.042045
GDI1	0.258838	6555	0.000175612	0.042045
CTD-3138B18.5	0.324225	6559	0.000157059	0.042045
TMEM145	0.280594	6622	0.000187262	0.042045
PPP2R2C	0.345807	6683	0.000188057	0.042045
PPM1G	0.926781	7249.5	0.000164963	0.042045
RAD9A	0.533191	6903.5	0.000174158	0.042045
FA2H	0.425768	6745	0.000163165	0.042045
ZFYVE27	0.405431	6682	0.000192291	0.0423146
CCDC92	0.36648	6682	0.000192291	0.0423146
P2RY14	0.351978	6620	0.000196667	0.0426067
STK32C	0.391009	6681	0.000196614	0.0426067
DKK3	0.327861	6619	0.000201535	0.0433253
DYNLRB1	0.382762	6679	0.000205537	0.0436253
STOX2	0.494685	6893.5	0.000206052	0.0436253
PTPRD	1.07427	7478.5	0.000208328	0.0437756
C10orf90	0.382152	6678	0.000210139	0.0438265
FAM13C	0.353316	6677	0.000214838	0.0439102
PEX2	0.36229	6616	0.000216825	0.0439102
PCBP3	0.424033	6677	0.000214838	0.0439102
TIAL1	0.518155	6890.5	0.000216643	0.0439102
SLCO3A1	0.583927	6947	0.000220244	0.0442817
COX20	0.622126	6980	0.000229242	0.0457617
FUT9	0.478934	6843	0.00024067	0.0477021
UBC	1.14278	7491.5	0.000244864	0.0481917
MEIS2	0.46058	6840	0.000253544	0.0495511

[truncated: 5 more sheets: Microglia, down, OPC, up, OPC, down, Oligodendrocyte, up, Oligodendrocyte, down]
