# Supplementary material for: Nuclei multiplexing with barcoded antibodies for single-nucleus genomics
Source: Nat Commun. 2019 Jul 2;10:2907. doi: 10.1038/s41467-019-10756-2 (PMC6606589; doi:10.1038/s41467-019-10756-2)
Supplement: Supplementary file 6 — Supplementary Data 5 [file 41467_2019_10756_MOESM6_ESM.xlsx]

## Sheet: Astrocyte, up
GOID	Ontology Source	GOTerm	Nr. Genes	Fold Enrichment	raw P value	FDR	Mapped Gene IDs

## Sheet: Astrocyte, down
GOID	Ontology Source	GOTerm	Nr. Genes	Fold Enrichment	raw P value	FDR	Mapped Gene IDs

## Sheet: Endothelial cell, up
GOID	Ontology Source	GOTerm	Nr. Genes	Fold Enrichment	raw P value	FDR	Mapped Gene IDs

## Sheet: Endothelial cell, down
GOID	Ontology Source	GOTerm	Nr. Genes	Fold Enrichment	raw P value	FDR	Mapped Gene IDs

## Sheet: GABAergic neuron, up
GOID	Ontology Source	GOTerm	Nr. Genes	Fold Enrichment	raw P value	FDR	Mapped Gene IDs

## Sheet: GABAergic neuron, down
GOID	Ontology Source	GOTerm	Nr. Genes	Fold Enrichment	raw P value	FDR	Mapped Gene IDs
GO:1900118	biological_process	negative regulation of execution phase of apoptosis	2	>100	4.64e-05	0.0315	MTRNR2L1, MTRNR2L8
GO:0006120		mitochondrial electron transport, NADH to ubiquinone	3	>100	1.02e-06	0.00199	MT-ND2, MT-ND1, MT-ND3
GO:0022904		respiratory electron transport chain	4	86.24	8.55e-08	0.000334	MT-CO2, MT-ND2, MT-ND1, MT-ND3
GO:0045333		cellular respiration	4	56.19	4.54e-07	0.00142
GO:0015980		energy derivation by oxidation of organic compounds	4	39.41	1.82e-06	0.00237
GO:0006091		generation of precursor metabolites and energy	4	23.1	1.47e-05	0.0135
GO:0022900		electron transport chain	4	52.16	6.07e-07	0.00158
GO:0042775		mitochondrial ATP synthesis coupled electron transport	4	> 100	3.63e-08	0.000567
GO:0042773		ATP synthesis coupled electron transport	4	> 100	3.81e-08	0.000297
GO:0006119		oxidative phosphorylation	4	87.1	8.22e-08	0.000428
GO:0046034		ATP metabolic process	4	48.66	7.97e-07	0.00178
GO:0009205		purine ribonucleoside triphosphate metabolic process	4	42.08	1.41e-06	0.00244
GO:0009199		ribonucleoside triphosphate metabolic process	4	40.89	1.57e-06	0.00246
GO:0009141		nucleoside triphosphate metabolic process	4	37.38	2.24e-06	0.00269
GO:0006753		nucleoside phosphate metabolic process	4	15.47	6.99e-05	0.0437
GO:0009144		purine nucleoside triphosphate metabolic process	4	40.7	1.6e-06	0.00228
GO:0009150		purine ribonucleotide metabolic process	4	21.45	1.96e-05	0.017
GO:0006163		purine nucleotide metabolic process	4	20.49	2.34e-05	0.0183
GO:0072521		purine-containing compound metabolic process	4	18.73	3.33e-05	0.0236
GO:0009117		nucleotide metabolic process	4	15.64	6.71e-05	0.0436
GO:0009259		ribonucleotide metabolic process	4	20.64	2.28e-05	0.0187
GO:0019693		ribose phosphate metabolic process	4	19.84	2.66e-05	0.0198
GO:0032981		mitochondrial respiratory chain complex I assembly	3	> 100	2.26e-06	0.00235	MT-ND2, MT-ND1, MT-ND3
GO:0033108		mitochondrial respiratory chain complex assembly	3	73.4	7.82e-06	0.00763
GO:0010257		NADH dehydrogenase complex assembly	3	> 100	2.26e-06	0.00252

## Sheet: Glutamatergic neuron, up
GOID	Ontology Source	GOTerm	Nr. Genes	Fold Enrichment	raw P value	FDR	Mapped Gene IDs

## Sheet: Glutamatergic neuron, down
GOID	Ontology Source	GOTerm	Nr. Genes	Fold Enrichment	raw P value	FDR	Mapped Gene IDs
GO:0015990	biological_process	electron transport coupled proton transport	2	> 100	8.83e-05	0.0418	MT-ND4, MT-CYB
GO:1902600		proton transmembrane transport	5	15	2.32e-05	0.0134	MT-ND4, MT-CO2, MT-CYB, MT-CO3, MT-ATP6
GO:1900118		negative regulation of execution phase of apoptosis	4	77.17	3.88e-07	0.000433	MTRNR2L1, MTRNR2L12, MTRNR2L10, MTRNR2L8
GO:1900117		regulation of execution phase of apoptosis	4	43.8	3.02e-06	0.00277
GO:1900116		extracellular negative regulation of signal transduction	4	52.27	1.58e-06	0.00164
GO:1900115		extracellular regulation of signal transduction	4	52.27	1.58e-06	0.00154
GO:0006120		mitochondrial electron transport, NADH to ubiquinone	4	36.83	5.73e-06	0.00497	MT-ND4, MT-ND2, MT-ND1, MT-ND3
GO:0022904		respiratory electron transport chain	7	28.08	7.63e-09	2.98e-05	MT-ND4, MT-CO2, MT-CYB, MT-CO3, MT-ND2, MT-ND1, MT-ND3
GO:0045333		cellular respiration	7	18.3	1.26e-07	0.000179
GO:0015980		energy derivation by oxidation of organic compounds	8	14.66	7.56e-08	0.000131	MT-ND4, MT-CO2, MT-CYB, MT-CO3, MT-ND2, GNAS, MT-ND1, MT-ND3
GO:0006091		generation of precursor metabolites and energy	9	9.67	3.33e-07	0.0004	MT-ND4, MT-CO2, MT-CYB, MT-CO3, MT-ND2, GNAS, MT-ND1, MT-ATP6, MT-ND3
GO:0022900		electron transport chain	7	16.98	2.06e-07	0.000268	MT-ND4, MT-CO2, MT-CYB, MT-CO3, MT-ND2, MT-ND1, MT-ND3
GO:0042775		mitochondrial ATP synthesis coupled electron transport	7	35.01	1.8e-09	1.41e-05
GO:0042773		ATP synthesis coupled electron transport	7	34.58	1.95e-09	1.02e-05
GO:0006119		oxidative phosphorylation	8	32.41	1.99e-10	3.11e-06	MT-ND4, MT-CO2, MT-CYB, MT-CO3, MT-ND2, MT-ND1, MT-ATP6, MT-ND3
GO:0046034		ATP metabolic process	8	18.11	1.57e-08	4.89e-05
GO:0009205		purine ribonucleoside triphosphate metabolic process	8	15.66	4.64e-08	0.000121
GO:0009199		ribonucleoside triphosphate metabolic process	8	15.22	5.74e-08	0.000128
GO:0009141		nucleoside triphosphate metabolic process	8	13.91	1.12e-07	0.000175
GO:0006753		nucleoside phosphate metabolic process	8	5.76	6.57e-05	0.0342
GO:0009144		purine nucleoside triphosphate metabolic process	8	15.14	5.95e-08	0.000116
GO:0009150		purine ribonucleotide metabolic process	8	7.98	6.53e-06	0.00537
GO:0006163		purine nucleotide metabolic process	8	7.63	9.07e-06	0.00674
GO:0072521		purine-containing compound metabolic process	8	6.97	1.72e-05	0.0103
GO:0009117		nucleotide metabolic process	8	5.82	6.1e-05	0.0328
GO:0009259		ribonucleotide metabolic process	8	7.68	8.62e-06	0.00673
GO:0019693		ribose phosphate metabolic process	8	7.38	1.14e-05	0.00811
GO:0017144		drug metabolic process	9	5.96	1.64e-05	0.0102	MT-ND4, DHFR, MT-CO2, MT-CYB, MT-CO3, MT-ND2, MT-ND1, MT-ATP6, MT-ND3
GO:0032981		mitochondrial respiratory chain complex I assembly	4	27.94	1.6e-05	0.0104	MT-ND4, MT-ND2, MT-ND1, MT-ND3
GO:0033108		mitochondrial respiratory chain complex assembly	4	18.21	7.93e-05	0.0387
GO:0034622		cellular protein-containing complex assembly	9	4.86	7.87e-05	0.0396	MT-ND4, RPL38, LUC7L3, MT-CO3, MT-ND2, SNAP91, CENPC, MT-ND1, MT-ND3
GO:0010257		NADH dehydrogenase complex assembly	4	27.94	1.6e-05	0.0109	MT-ND4, MT-ND2, MT-ND1, MT-ND3
GO:0009060		aerobic respiration	4	21.61	4.19e-05	0.0233	MT-ND4, MT-CO2, MT-CO3, MT-ND1
GO:0048259		regulation of receptor-mediated endocytosis	4	17.42	9.35e-05	0.0429	AHI1, SNAP91, UBQLN2, ARF1

## Sheet: Microglia, up
GOID	Ontology Source	GOTerm	Nr. Genes	Fold Enrichment	raw P value	FDR	Mapped Gene IDs
GO:0007416	biological_process	synapse assembly	7	10.91	5.81e-06	0.0181	MAGI2, PTPRD, IL1RAPL1, DNER, KIRREL3, ADGRL3, NRXN3
GO:0050808		synapse organization	13	7	7.53e-08	0.000392	MAGI2, PTPRD, PPFIA2, IL1RAPL1, DNER, KIRREL3, DLG1, FRMPD4, CTNND2, ADGRL3, AC016716, EFNA5, NRXN3
GO:0007399		nervous system development	37	2.27	1.56e-06	0.00608	SEMA3B, DGKG, TMED2, ZFYVE27, FA2H, UNC5D, MAGI2, KAT2A, CRK, PTPRD, NCAM1, IL1RAPL1, PLP1, DAAM2, TACC2, PPP2R3A, PRDM16, DNER, KIRREL3, NFIB, MICALL2, CTNND2, PLLP, ADGRL3, SPOCK1, MYRF, AC016716, PCSK2, PGAP1, EFNA5
GO:0007155		cell adhesion	26	4.16	8.06e-10	1.26e-05	UNC5D, THBS2, PTPRD, ITGB8, PPFIA2, NCAM1, IL1RAPL1, CDH20, MPDZ, KIRREL3, HEPACAM, DLG1, PPFIBP1, CDH20, MICALL2, CTNND2, PCDH9, ADGRL3, SPOCK1, EDIL3, AC016716, EFNA5, MOG, NTM, NRXN3, NEO1
GO:0022610		biological adhesion	26	4.13	9.34e-10	7.29e-06
GO:0022008		neurogenesis	28	2.47	7.27e-06	0.0189	SEMA3B, DGKG, ZFYVE27, FA2H, UNC5D, MAGI2, CRK, PTPRD, NCAM1, IL1RAPL1, PLP1, DAAM2, PPP2R3A, PRDM16, DNER, KIRREL3, NFIB, MICALL2, CTNND2, ADGRL3, SPOCK1, MYRF, AC016716, EFNA5, NTM, GDI1, NRXN3, NEO1

## Sheet: Microglia, down
GOID	Ontology Source	GOTerm	Nr. Genes	Fold Enrichment	raw P value	FDR	Mapped Gene IDs

[truncated: 4 more sheets: OPC, up, OPC, down, Oligodendrocyte, up, Oligodendrocyte, down]
